# Supplementary material for: Targeted metabolomics reveals the impact of glucose and pyruvate on energy metabolism and storage potential of stallion spermatozoa
Source: Metabolomics. 2026 Mar 28;22(2):45. doi: 10.1007/s11306-025-02393-2 (PMC13032957; doi:10.1007/s11306-025-02393-2)
Supplement: Supplementary file 2 — Supplementary Material 2 [file 11306_2025_2393_MOESM2_ESM.xlsx]

## Sheet: Tyrode's
Tyrode's 3% BSA
					Grams
Chemical	Eq	mOsm	FW	mM	100 mL	200 mL	500 mL	1 L
BSA					0.3	0.6	1.5	3
NaCl	2	192	58.44	96	0.561024	1.12205	2.80512	5.61024
Na Pyruvate	2	2	110.04	1	0.011004	0.022008	0.05502	0.11004
D-Glucose	1	5	180.16	5	0.09008	0.18016	0.4504	0.9008
NaHCO3	2	30	84.01	15	0.126015	0.25203	0.630075	1.26015
Na L-Lactate	2	43.4	112.06	21.7	0.24317	0.48634	1.21585	2.4317
CaCl2 * 2H2O	3	6	147.02	2	0.029404	0.058808	0.14702	0.29404
KCl	2	6.2	74.56	3.1	0.0231136	0.0462272	0.115568	0.231136
MgSO4 * 7H2O	2	0.8	246.48	0.4	0.0098592	0.0197184	0.049296	0.098592
KH2PO4	2	0.6	136.09	0.3	0.0040827	0.0081654	0.0204135	0.040827
HEPES	1	20	238.3	20	0.4766	0.9532	2.383	4.766
Penicillin G					0.0058	0.0116	0.029	0.058
Dihidrostreptomycin					0.005	0.01	0.025	0.05
		306		164.5
Tyrode's 3% BSA-1mM Glucose
					Grams
Chemical	Eq	mOsm	FW	mM	100 mL	200 mL	500 mL	1 L
BSA					0.3	0.6	1.5	3
NaCl	2	196	58.44	98	0.572712	1.14542	2.86356	5.72712
Na Pyruvate	2	2	110.04	1	0.011004	0.022008	0.05502	0.11004
D-Glucose	1	1	180.16	1	0.018016	0.036032	0.09008	0.18016
NaHCO3	2	30	84.01	15	0.126015	0.25203	0.630075	1.26015
Na L-Lactate	2	43.4	112.06	21.7	0.24317	0.48634	1.21585	2.4317
CaCl2 * 2H2O	3	6	147.02	2	0.029404	0.058808	0.14702	0.29404
KCl	2	6.2	74.56	3.1	0.0231136	0.0462272	0.115568	0.231136
MgSO4 * 7H2O	2	0.8	246.48	0.4	0.0098592	0.0197184	0.049296	0.098592
KH2PO4	2	0.6	136.09	0.3	0.0040827	0.0081654	0.0204135	0.040827
HEPES	1	20	238.3	20	0.4766	0.9532	2.383	4.766
Penicillin G					0.0058	0.0116	0.029	0.058
Dihidrostreptomycin					0.005	0.01	0.025	0.05
		306		162.5
Tyrode's 3% BSA-40mM Glucose
					Grams
Chemical	Eq	mOsm	FW	mM	100 mL	200 mL	500 mL	1 L
BSA					0.3	0.6	1.5	3
NaCl	2	156	58.44	78	0.455832	0.911664	2.27916	4.55832
Na Pyruvate	2	2	110.04	1	0.011004	0.022008	0.05502	0.11004
D-Glucose	1	40	180.16	40	0.72064	1.44128	3.6032	7.2064
NaHCO3	2	30	84.01	15	0.126015	0.25203	0.630075	1.26015
Na L-Lactate	2	43.4	112.06	21.7	0.24317	0.48634	1.21585	2.4317
CaCl2 * 2H2O	3	6	147.02	2	0.029404	0.058808	0.14702	0.29404
KCl	2	6.2	74.56	3.1	0.0231136	0.0462272	0.115568	0.231136
MgSO4 * 7H2O	2	0.8	246.48	0.4	0.0098592	0.0197184	0.049296	0.098592
KH2PO4	2	0.6	136.09	0.3	0.0040827	0.0081654	0.0204135	0.040827
HEPES	1	20	238.3	20	0.4766	0.9532	2.383	4.766
Penicillin G					0.0058	0.0116	0.029	0.058
Dihidrostreptomycin					0.005	0.01	0.025	0.05
		305		181.5
Tyrode's 3% BSA-67mM Glucose
					Grams
Chemical	Eq	mOsm	FW	mM	100 mL	200 mL	500 mL	1 L
BSA					0.3	0.6	1.5	3
NaCl	2	130	58.44	65	0.37986	0.75972	1.8993	3.7986
Na Pyruvate	2	2	110.04	1	0.011004	0.022008	0.05502	0.11004
D-Glucose	1	67	180.16	67	1.20707	2.41414	6.03536	12.0707
NaHCO3	2	30	84.01	15	0.126015	0.25203	0.630075	1.26015
Na L-Lactate	2	43.4	112.06	21.7	0.24317	0.48634	1.21585	2.4317
CaCl2 * 2H2O	3	6	147.02	2	0.029404	0.058808	0.14702	0.29404
KCl	2	6.2	74.56	3.1	0.0231136	0.0462272	0.115568	0.231136
MgSO4 * 7H2O	2	0.8	246.48	0.4	0.0098592	0.0197184	0.049296	0.098592
KH2PO4	2	0.6	136.09	0.3	0.0040827	0.0081654	0.0204135	0.040827
HEPES	1	20	238.3	20	0.4766	0.9532	2.383	4.766
Penicillin G					0.0058	0.0116	0.029	0.058
Dihidrostreptomycin					0.005	0.01	0.025	0.05
		306		195.5
Tyrode's 3% BSA-1mM Glucose-10mM NaPyruvate
					Grams
Chemical	Eq	mOsm	FW	mM	100 mL	200 mL	500 mL	1 L
BSA					0.3	0.6	1.5	3
NaCl	2	178	58.44	89	0.520116	1.04023	2.60058	5.20116
Na Pyruvate	2	20	110.04	10	0.11004	0.22008	0.5502	1.1004
D-Glucose	1	1	180.16	1	0.018016	0.036032	0.09008	0.18016
NaHCO3	2	30	84.01	15	0.126015	0.25203	0.630075	1.26015
Na L-Lactate	2	43.4	112.06	21.7	0.24317	0.48634	1.21585	2.4317
CaCl2 * 2H2O	3	6	147.02	2	0.029404	0.058808	0.14702	0.29404
KCl	2	6.2	74.56	3.1	0.0231136	0.0462272	0.115568	0.231136
MgSO4 * 7H2O	2	0.8	246.48	0.4	0.0098592	0.0197184	0.049296	0.098592
KH2PO4	2	0.6	136.09	0.3	0.0040827	0.0081654	0.0204135	0.040827
HEPES	1	20	238.3	20	0.4766	0.9532	2.383	4.766
Penicillin G					0.0058	0.0116	0.029	0.058
Dihidrostreptomycin					0.005	0.01	0.025	0.05
		306		162.5
Tyrode's 3% BSA-40mM Glucose-10mM NaPyruvate
					Grams
Chemical	Eq	mOsm	FW	mM	100 mL	200 mL	500 mL	1 L
BSA					0.3	0.6	1.5	3
NaCl	2	138	58.44	69	0.403236	0.806472	2.01618	4.03236
Na Pyruvate	2	20	110.04	10	0.11004	0.22008	0.5502	1.1004
D-Glucose	1	40	180.16	40	0.72064	1.44128	3.6032	7.2064
NaHCO3	2	30	84.01	15	0.126015	0.25203	0.630075	1.26015
Na L-Lactate	2	43.4	112.06	21.7	0.24317	0.48634	1.21585	2.4317
CaCl2 * 2H2O	3	6	147.02	2	0.029404	0.058808	0.14702	0.29404
KCl	2	6.2	74.56	3.1	0.0231136	0.0462272	0.115568	0.231136
MgSO4 * 7H2O	2	0.8	246.48	0.4	0.0098592	0.0197184	0.049296	0.098592
KH2PO4	2	0.6	136.09	0.3	0.0040827	0.0081654	0.0204135	0.040827
HEPES	1	20	238.3	20	0.4766	0.9532	2.383	4.766
Penicillin G					0.0058	0.0116	0.029	0.058
Dihidrostreptomycin					0.005	0.01	0.025	0.05
		305		181.5
Tyrode's 3% BSA-67mM Glucose-10mM NaPyruvate
					Grams
Chemical	Eq	mOsm	FW	mM	100 mL	200 mL	500 mL	1 L
BSA					0.3	0.6	1.5	3
NaCl	2	112	58.44	56	0.327264	0.654528	1.63632	3.27264
Na Pyruvate	2	20	110.04	10	0.11004	0.22008	0.5502	1.1004
D-Glucose	1	67	180.16	67	1.20707	2.41414	6.03536	12.0707
NaHCO3	2	30	84.01	15	0.126015	0.25203	0.630075	1.26015
Na L-Lactate	2	43.4	112.06	21.7	0.24317	0.48634	1.21585	2.4317
CaCl2 * 2H2O	3	6	147.02	2	0.029404	0.058808	0.14702	0.29404
KCl	2	6.2	74.56	3.1	0.0231136	0.0462272	0.115568	0.231136
MgSO4 * 7H2O	2	0.8	246.48	0.4	0.0098592	0.0197184	0.049296	0.098592
KH2PO4	2	0.6	136.09	0.3	0.0040827	0.0081654	0.0204135	0.040827
HEPES	1	20	238.3	20	0.4766	0.9532	2.383	4.766
Penicillin G					0.0058	0.0116	0.029	0.058
Dihidrostreptomycin					0.005	0.01	0.025	0.05
		306		195.5
